# Supplementary material for: MetAAA Trial Patients Receiving Metformin Therapy Show Limited Improvement in Quality of Life Compared to AAA Patients with Placebo Intake—A Double-Blind, Randomized, and Placebo-Controlled Trial
Source: Med Sci (Basel). 2025 Nov 15;13(4):273. doi: 10.3390/medsci13040273 (PMC12641964; doi:10.3390/medsci13040273)
Supplement: Supplementary file 1 [file medsci-13-00273-s001.zip]

Archive with 1 entries (1 files):
- medsci-3942860-supplementary.pdf
